# Supplementary material for: Evolution of antibody titres against Epstein–Barr virus and human herpesvirus 6A/B and expression of multiple sclerosis-associated retrovirus in the serum of pregnant multiple sclerosis patients
Source: Sci Rep. 2021 Apr 19;11:8441. doi: 10.1038/s41598-021-87941-1 (PMC8055650; doi:10.1038/s41598-021-87941-1)
Supplement: Supplementary file 1 — Supplementary Information. [file 41598_2021_87941_MOESM1_ESM.xlsx]

## Sheet: Hoja1
	SUPPLEMENTARY TABLE S1. Summary of the p-values obtained in every statistical test performed.
					P-MS vs P-HC
					1T *	2T *	3T *	POST *
		ANTIBODIES	HHV-6A/B	IgG	0.073	x	0.103	0.125
				IgM	1.15e-05	0.021	4.47e-06	0.001
			EBV	EBNA-1	0.482	x	0.443	0.02
				VCA	0.398	x	0.711	0.154
		mRNA	MSRV env		0.073	x	0.32	0.431
					RELAPSING vs NON-RELAPSING P-MS
					PREGNANCY				POSTPARTUM
					1T *	2T *	3T *	POST *	1T *	2T *	3T *	POST *
		ANTIBODIES	HHV-6A/B	IgG	0.142	x	xxx	xxx	0.207	x	0.387	0.295
				IgM	0.504	0.84	xxx	xxx	0.048	0.636	0.263	0.387
			EBV	EBNA-1	0.42	x	xxx	xxx	0.245	x	0.517	0.516
				VCA	0.142	x	xxx	xxx	0.441	x	0.205	0.218
		mRNA	MSRV env		0.038	x	xxx	xxx	0.702	x	0.611	0.367
			1T = first trimester			x	Not measured
			2T = second trimester			xxx	Only first/second trimester levels would be suitable as a relapse biomarker
			3T = thrid trimester			*	Levels measured during first trimester / second trimester /
			POST = postpartum				third trimester / postpartum
				¢	Statistically significant		¢	Trend towards significance
